# Supplementary material for: Extramammary Paget disease shows differential expression of B7 family members B7-H3, B7-H4, PD-L1, PD-L2 and cancer/testis antigens NY-ESO-1 and MAGE-A
Source: Oncotarget. 2019 Oct 22;10(58):6152–67. doi: 10.18632/oncotarget.27247 (PMC6817453; doi:10.18632/oncotarget.27247)
Supplement: Supplementary file 2 [file oncotarget-10-6152-s002.xlsx]

## Sheet: Sheet1
Supplementary Table 1: Patient characteristics and marker scores by sample
Sample ID	Gender	Site	Origin	Extent of disease	Treatment	Vital status	Disease duration (months)	CD8 density (cell/mm²)	CK7	CK7	CK20	CK20	B7-H3	B7-H3	B7-H4	B7-H4	PD-L1	PD-L1	PD-L2	PD-L2	MAGE-A	MAGE-A	NY-ESO-1	NY-ESO-1	B2M	B2M	MHC-I	MHC-I	B7-H3	PD-L1	PD-L2
									In situ	Invasive	In situ	Invasive	In situ	Invasive	In situ	Invasive	In situ	Invasive	In situ	Invasive	In situ	Invasive	In situ	Invasive	In situ	Invasive	In situ	Invasive	TILs	TILs	TILs
1	Female	Vulvar	Primary	Invasive		Unknown		Insufficient tissue	12	12	0	0	4		12	12	0	0	0	0	0	0	0	0	12	12	12	12	1	Negative	Negative
2	Female	Vulvar	Primary	Invasive		Death from disease	73	899.862	12	12	0	0	3	3	2	2	0	0	0	0	0	0	0	0	3	4	0	0	0	Negative	Negative
3	Female	Perianal	Primary	In situ		Death unrelated to disease		1108.6	12		0		0		0		0		0		0		0		8		12		0	Negative	Negative
4	Female	Perianal	Primary	In situ		Unknown		1252.89	12		0		8		8		0		0		3		0		2		3		0	Positive	Negative
5a	Female	Other	Primary	In situ		Unknown		672.659	12		0		8		12		0		0		0		0		8		4		2	Positive	Negative
5b	Female	Vulvar	Primary	In situ		Unknown		561.996	12		0		8		1		0		0		0		0.5		5.5		0.5		1	Negative	Negative
6a	Male	Perineum	Primary	In situ		Alive		259.023	12		0		4		1		0		0		0		0		4		0		1	Negative	Negative
6b	Male	Penile/Scrotal	Primary	In situ		Alive		749.609	12		0		8		8		0		0		2		6		2		0		1	Positive	Negative
7	Female	Vulvar	Primary	In situ	Aldara	Unknown		1504.81	12		0		2		1		0		0		0		0		12		12		1	Positive	Negative
8	Male	Perineum	Primary	Invasive		Death from disease	15	411.292	12	12	6	12	8	3	0	0	0	0	0	0	0	0	0	0	8		3	1	1	Positive	Negative
9	Female	Vulvar	Primary	In situ		Unknown		243.731	12		1.5		6		10		0		0		4.5		0		10		0		0.5	Positive	Negative
10	Female	Perineum	Primary	In situ		Unknown		1239.61	1		4		0		0		0		0		0		0		8		12		0	Positive	Negative
11	Female	Vulvar	Primary	In situ		Unknown		Insufficient tissue	12		0		8		1		0		0		0		0		8		8		1	Positive	Negative
12	Female	Vulvar	Primary	In situ		Unknown		197.048	12		0		6		0		0		0		0		0		1		2		0	Negative	Negative
13	Female	Vulvar	Primary	In situ	5-FU	Unknown		327.64	4		8		8		2		0		0		2		0		4		4		1	Positive	Negative
14	Female	Perianal	Secondary	Invasive	Aldara	Unknown		29.4507		3		2		0		0		0		0		8		0		12		12	1	Negative	Negative
15	Female	Vulvar	Primary	In situ		Unknown		2571.5	12		0		12		12		4		0		4		12		8		8		0	Positive	Negative
16	Male	Perianal	Primary	In situ		Unknown		387.067	12		0		6		4		0		0		3		0		4		2		0	Negative	Negative
17	Male	Other	Primary	Invasive	Chemotherapy	Death from disease	102	96.2665		12		1		2		12		0		0		12		8		4		0	1	Negative	Negative
18	Male	Penile/Scrotal	Primary	Invasive		Alive		950.212	12	12	0	0	0	0	1	1	0	0	0	0	12	12	0	0	8	8	9		0	Positive	Negative
19	Female	Vulvar	Primary	In situ		Alive		Insufficient tissue	12		6		12		0		0		0		12		0		8		1		1	Positive	Negative
20a	Male	Other	Primary	Metastatic	Chemotherapy	Death from disease	34	2778.23		12		0		6		6		0		0		0		0		0		0	LN	Positive	Negative
20b	Male	Other	Primary	Metastatic	Chemotherapy	Death from disease		519.524		12		4		4		8		0		0		0		0		0		1	1	Positive	Negative
21	Female	Vulvar	Primary	In situ		Alive		2335.15	12		0		12		2		0		0		0		0		3		0		1	Negative	Negative
22	Female	Vulvar	Primary	Invasive		Unknown		707.48	12	12	0	0	12	12	6		0	0	0	0	0	0	0	0	6	12	6	12	0	Negative	Negative
23	Female	Vulvar	Primary	In situ		Unknown		535.503	12		0		8		1		0		0		0		0		8		2		1	Negative	Negative
24	Female	Vulvar	Primary	Invasive		Death unrelated to disease		Insufficient tissue	12	12	2	2	8	6	12	12	0	0	0	0	6	6	4	4	2	2	6	4	0	Positive	Positive
25	Female	Perianal	Primary	In situ		Unknown		224.109	12		0		12		8		0		0		0		0		3		2		1	Positive	Negative
26	Male	Perianal	Secondary	Invasive		Unknown		504.14	1	0	8	8	6	1	0	0	0	0	0	0	12	12	4	0	12	12	12	12	1	Positive	Negative
27	Female	Perianal	Secondary	In situ		Alive		1473.16	0		12		1		0		0		0		12		1		12		12		2	Positive	Negative
28a	Male	Perianal	Secondary	In situ		Unknown		491.286	0		8		3		0		0		0		0		0		12		12		2	Negative	Negative
28b	Male	Perianal	Secondary	In situ		Unknown		233.299	0		8		12		0		0		0		0		0		12		12		2	Positive	Negative
29	Female	Vulvar	Primary	In situ	Aldara	Unknown		732.724	12		3		8		1		0		0		0		0		8		2		1	Positive	Negative
30	Female	Vulvar	Primary	Invasive		Alive		841.058	12	12	0	0	8	8	12		0	0	0	0	0	0	0		12		8	8	1	Positive	Negative
31	Female	Perianal	Primary	Invasive		Alive		525.592	12	12	0	0	8		8		0	0	0		3		0	0	6		0		1	Positive	Negative
32	Female	Vulvar	Primary	In situ		Unknown		3988.69	12		0		8		9		0		0		8		0		3		0		0	Negative	Negative
33	Male	Perianal	Secondary	Invasive		Unknown		649.698	0	0	12	12	8	8	1	0	0	0	0	0	2	12	2	3	12	12	12	12	1	Positive	Positive
34	Male	Penile/Scrotal	Primary	Invasive	Other	Unknown		939.455	12	12	0	0	12	1	6	1	0	3	0	0	2	4	1	1	4	4	0	0	1	Positive	Negative
35	Male	Penile/Scrotal	Primary	In situ		Alive		82.1003	12		0		4		6		0		0		0		0		4		1		1	Positive	Negative
36	Female	Vulvar	Primary	In situ		Alive		33.4697	12		0		8		4		2		0		0		0		4		0		1	Negative	Negative
37	Female	Vulvar	Primary	Invasive	Aldara	Alive		237.674	12	12	1		8	8	4	4	0	2	0	0	0	2	0	0	4	12	9	12	1	Positive	Negative
38a	Female	Vulvar	Primary	In situ	Aldara	Death from disease	199	902.752	12		0		12		1		0		0		12		0		4		2		1	Positive	Positive
38b	Female	Vulvar	Primary	Invasive	Aldara	Death from disease		984.162	12	12	0	4	12	6	8	10.5	0	0	0	0	0	12	0	0	8	8	0	0.5	1	Positive	Negative
39	Female	Vulvar	Primary	In situ	Aldara/Chemotherapy	Alive		2480.64	12		0		12		8		0		0		4		0		12		8		2	Positive	Negative
40	Female	Vulvar	Primary	Invasive		Alive		2239.77	12	12	0	0	12	12	8	8	0	0	0	0	0	0	0	0	12	12	9	8	1	Positive	Negative
41a	Male	Penile/Scrotal	Primary	In situ	Aldara/Neratinib	Alive		431.202	12		0		2		12		0		0		0		0		4		0		1	Positive	Negative
41b	Male	Penile/Scrotal	Primary	In situ	Aldara/Neratinib	Alive		Insufficient tissue	12		0		8		8		0		0		0		0		8		6		2	Positive	Negative
42	Male	Penile/Scrotal	Primary	In situ		Alive		1106.27	12		1		12		8		0		0		8		0		12		6		2	Positive	Negative
43	Female	Vulvar	Primary	In situ	Aldara	Alive		1862.31	12		0		12		3		0		0		0		0		4		12		2	Positive	Negative
44	Male	Penile/Scrotal	Primary	Invasive		Alive		119.865	12	12	0	0	3	4	9	12	0	0	0	0	0	0	0	0	2	8	2	2	1	Positive	Negative
45	Male	Penile/Scrotal	Primary	In situ	Other	Alive		287.023	12		0		8		2		0		0		0		0		4		2		2	Positive	Negative
46	Female	Vulvar	Primary	In situ		Alive		1138.02	12		0		12		8		0		0		1		0		2		3		1	Positive	Negative
47	Male	Perineum	Primary	Invasive	Other	Alive		Insufficient tissue	12	12	0	0	12	12	6	12	1	0	0	0	0	0	0	0	8	8	4	4	1	Positive	Negative
48	Male	Perineum	Primary	Invasive		Alive		Insufficient tissue		12		4		3		6		0		0		6		0		3		3	2	Positive	Positive
Abbreviations: 5-FU, Fluorouracil; CK, cytokeratin; PD-L1, programmed death-ligand 1; PD-L2, programmed death-ligand 2; MAGE-A, melanoma-associated antigen A; NY-ESO-1, New York esophageal squamous cell carcinoma 1; B2M, beta-2-microglobulin; MHC-I, major histocompatibility complex class I; TILs, tumor infiltrating lymphocytes; LN, lymph node.
