# Supplementary material for: Extramammary Paget disease shows differential expression of B7 family members B7-H3, B7-H4, PD-L1, PD-L2 and cancer/testis antigens NY-ESO-1 and MAGE-A
Source: Oncotarget. 2019 Oct 22;10(58):6152–67. doi: 10.18632/oncotarget.27247 (PMC6817453; doi:10.18632/oncotarget.27247)
Supplement: Supplementary file 3 [file oncotarget-10-6152-s003.xlsx]

## Sheet: Table 3
Supplementary Table 2: Immunohistochemical staining results
Marker	Component		Overall		Sex			Extent of disease				Origin			Site						Treatment								CK7/CK20 status				Vital status
					Female	Male		In situ*	Invasive**	Metastatic		Primary	Secondary		Vulvar	Penile/ scrotal	Perianal	Perineum	Other		5-FU	Aldara	Aldara/ Chemo- therapy	Aldara/ Neratinib	Chemo- therapy	Other	None		CK7+/ CK20-	CK7-/ CK20+	CK7+/ CK20+		Alive	Death from disease
			n=49,21		n=32,10	n=17,11		n=33	n=16,19	n=2		n=44,18	n=5,3		n=25,8	n=9,3	n=10,4	n=4,3	n=1,3		n=1	n=6,3	n=1	n=2	n=3	n=3,2	n=36,13		n=35,11	n=4,2	n=10,7		n=21,8	n=4,6
CK7	In situ		91.8367		96.875	82.3529		90.9091	93.75			100	20		100	100	60	100	100		100	100	100	100		100	88.8889						95.2	100
	Invasive		90.4762		100	81.8182			89.4737	100		100	33.3333		100	100	50	100	100			100			100	100	84.6154						100	100
CK20	In situ		28.5714		25	35.2941		27.2727	31.25			20.4545	100		24	11.1111	50	50	0		100	33.3333	0	0		0	30.5556						19	25
	Invasive		45		33.3333	54.5455			44.4444	50		35.2941	100		28.5714	0	75	66.6667	66.6667			100			66.6667	0	38.4615						14.3	66.7
B2M	In situ		100		100	100		100	100			100	100		100	100	100	100	100		100	100	100	100		100	100		100	100	100		100	100
	Invasive		88.8889		100	80			100	0		86.6667	100		100	100	100	100	33.3333			100			33.3333	100	100		88.8889	100	83.3333		100	60
MHC-I	In situ		77.551		78.125	76.4706		78.7879	75			75	100		76	66.6667	90	75	100		100	83.3333	100	50		66.6667	77.7778		71.4286	100	90		71.4	50
	Invasive		78.9474		88.8889	70			82.3529	50		75	100		87.5	50	100	100	33.3333			100			33.3333	50	90.9091		66.6667	100	85.7143		100	50
MAGE-A	In situ		38.7755		37.5	41.1765		39.3939	37.5			36.3636	60		36	44.4444	60	0	0		100	16.6667	100	0		33.3333	44.4444		31.4286	50	60		38.1	25
	Invasive		50		44.4444	54.5455			55.5556	0		41.1765	100		37.5	66.6667	100	33.3333	33.3333			100			33.3333	50	41.6667		20	100	71.4286		42.9	33.3
NY-ESO-1	In situ		16.3265		12.5	23.5294		12.1212	25			11.3636	60		12	22.2222	30	0	0		0	0	0	0		33.3333	19.4444		11.4286	50	20		9.5	0
	Invasive		20		11.1111	27.2727			22.2222	0		17.6471	33.3333		14.2857	33.3333	25	0	33.3333			0			33.3333	50	16.6667		10	50	28.5714		0	16.7
B7-H3	In situ		93.8776		93.75	94.1176		93.9394	93.75			93.1818	100		100	88.8889	90	75	100		100	100	100	100		100	91.6667		94.2857	100	90		95.2	100
	Invasive		89.4737		87.5	90.9091			88.2353	100		93.75	66.6667		100	66.6667	66.6667	100	100			66.6667			100	100	90.9091		88.8889	100	85.7143		85.7	100
B7-H4	In situ		81.6327		84.375	76.4706		78.7879	87.5			88.6364	20		92	100	50	50	100		100	100	100	100		100	75		94.2857	25	60		90.5	75
	Invasive		77.7778		85.7143	72.7273			75	100		93.3333	0		100	100	0	66.6667	100			66.6667			100	100	70		100	0	71.4286		100	83.3
PD-L1	In situ		6.12245		6.25	5.88235		6.06061	6.25			6.81818	0		8	0	0	25	0		0	0	0	0		33.3333	5.55556		8.57143	0	0		9.5	0
	Invasive		9.52381		10	9.09091			10.5263	0		11.1111	0		12.5	33.3333	0	0	0			33.3333			0	50	0		9.09091	0	0		12.5	0
Abbreviations: CK, cytokeratin; B2M, beta-2-microglobulin; MHC-I, major histocompatibility complex class I; MAGE-A, melanoma-associated antigen A; NY-ESO-1, New York esophageal squamous cell carcinoma 1; PD-L1, programmed death-ligand 1; 5-FU, Fluorouracil.
*Any case that has only an in situ component
**Any case that has an invasive component
