# Supplementary material for: Extramammary Paget disease shows differential expression of B7 family members B7-H3, B7-H4, PD-L1, PD-L2 and cancer/testis antigens NY-ESO-1 and MAGE-A
Source: Oncotarget. 2019 Oct 22;10(58):6152–67. doi: 10.18632/oncotarget.27247 (PMC6817453; doi:10.18632/oncotarget.27247)
Supplement: Supplementary file 4 [file oncotarget-10-6152-s004.xlsx]

## Sheet: Sheet1
SupplementaryTable 3: Statistically significant differences in marker percent positive between clinical categories
Marker	Component		Sex		Extent of disease		Origin		Site								Treatment				CK7/CK20 Status
			Female v. Male		In situ v. Invasive		Primary v. Secondary		Vulvar v. Penile	Vulvar v. Perianal	Vulvar v. Perineum	Vulvar v. Other	Penile v. Perianal	Penile v. Perineum	Perianal v. Perineum		Aldara v. None	Chemo-therapy v. None	Other v. None		CK7+/CK20- v. CK7-/CK20+	CK7+/CK20- v. CK7+/CK20+	CK7-/CK20+ v. CK7+/CK20+
CK7	In situ		0.02397		1		0.000999		1	0.000999	1		0.04595	1	0.2318		0.6024		0.93
	Invasive		0.1998				0.02424		1	0.04714	1	1					0.5896	0.2158
CK20	In situ		0.4845		0.7632		0.001998		0.6174	0.1369	0.3337		0.09491	0.0989	1		1		0.5195
	Invasive		0.3616				0.02081		0.4076	0.3049	0.6345	0.7229					0.1102	0.7949
B7-H3	In situ		0.995		1		0.9451		0.2657	0.0979	0.02498		1	0.6703	0.7862		0.982		0.9241		1	1	1
	Invasive		0.8851				0.1683		0.1949	0.1528	1	1					0.2468	0.1237				1
B7-H4	In situ		0.4685		0.4745		0.003996		0.5774	0.003996	0.01998		0.01998	0.03996	1		0.3277		0.5844		0.001998	0.01698	0.5405
	Invasive		0.5734				0.001079		1	0.005097	0.1879	1					1	0.3184				0.1578
PD-L1	In situ		0.998		1		0.9341		0.5974	0.5574	0.1079		1	0.1219	0.1439		0.987		0.2178		1	0.6064	1
	Invasive		1				0.527		0.7482	0.6462	0.3711	0.2696					0.1286	1				1
MAGE-A	In situ		0.7932		0.8781		0.3976		0.7043	0.1808	0.1818		0.6503	0.2228	0.05794		0.2517		1		0.5714	0.1339	1
	Invasive		0.8092				0.07053		0.5213	0.123	1	1					0.1603	1				0.04795
NY-ESO-1	In situ		0.2577		0.2567		0.01099		0.5584	0.1968	0.6693		0.8062	0.4895	0.3596		0.3267		1		0.1039	0.6044	0.5285
	Invasive		0.4196				0.9419		0.868	0.8992	0.3231	0.9953					0.4838	1				0.5165
B2M	In situ		1		1		1		1	1	1		1	1	1		1		1		1	1	1
	Invasive		0.2328				0.4338		1	1	1	0.117					1	0.1091				0.8741
MHC-I	In situ		0.94		0.7463		0.3157		0.7003	0.4715	1		0.2737	1	0.7872		0.995		1		0.3367	0.4026	1
	Invasive		0.3746				0.4095		0.2056	0.8061	0.3731	0.1584					0.4995	0.1479				0.4066
Abbreviations: CK, cytokeratin; PD-L1, programmed death-ligand 1; PD-L2, programmed death-ligand 2; MAGE-A, melanoma-associated antigen A; NY-ESO-1, New York esophageal squamous cell carcinoma 1; B2M, beta-2-microglobulin; MHC-I, major histocompatibility complex class I.
