# Supplementary material for: Extramammary Paget disease shows differential expression of B7 family members B7-H3, B7-H4, PD-L1, PD-L2 and cancer/testis antigens NY-ESO-1 and MAGE-A
Source: Oncotarget. 2019 Oct 22;10(58):6152–67. doi: 10.18632/oncotarget.27247 (PMC6817453; doi:10.18632/oncotarget.27247)
Supplement: Supplementary file 5 [file oncotarget-10-6152-s005.xlsx]

## Sheet: Sheet1
Supplementary Table 4: B7-H3, PD-L1, and PD-L2 positivity in TILs.
Marker		Overall		Sex			Extent of disease				Origin			Site						Treatment								CK7/CK20 status				Vital status
				Female	Male		In situ	Invasive	Metastatic		Primary	Secondary		Vulvar	Penile/ scrotal	Perianal	Perineum	Other		5-FU	Aldara	Aldara/ Chemo- therapy	Aldara/ Neratinib	Chemo- therapy	Other	None		CK7+/ CK20-	CK7-/ CK20+	CK7+/ CK20+		Alive	Death from disease
		n=54		n=33	n=21		n=33	n=19	n=2		n=48	n=6		n=25	n=9	n=11	n=5	n=4		n=1	n=7	n=1	n=2	n=3	n=3	n=37		n=35	n=4	n=15		n=22	n=7
B7-H3		79.6		75.8	85.7		81.8	78.9	50		77.1	100		76	88.9	72.7	100	75		100	100	100	100	66.7	100	73		71.4	100	93.3		95.5	85.7
PD-L1		72.2		66.7	81		69.7	73.7	100		72.9	66.7		64	100	63.6	80	75		100	85.7	100	100	66.7	100	64.9		65.7	75	86.7		85.7	71.4
PD-L2		7.4		6.1	9.5		3	15.8	0		6.3	16.7		8	0	9.1	20	0		0	14.3	0	0	0	0	8.1		2.9	25	13.3		4.5	14.3
Abbreviations: PD-L1, programmed death-ligand 1; PD-L2, programmed death-ligand 2; TILs, tumor infiltrating lymphoctyes; 5-FU, Fluorouracil; CK, cytokeratin.
